# Supplementary material for: The Gene Expression Landscape of Prostate Cancer BM Reveals Close Interaction with the Bone Microenvironment
Source: Int J Mol Sci. 2022 Oct 27;23(21):13029. doi: 10.3390/ijms232113029 (PMC9656691; doi:10.3390/ijms232113029)
Supplement: Supplementary file 1 [file ijms-23-13029-s001.zip]

Archive with 1 entries (1 files):
- ijms-1939405-supplementary.xlsx
