# Supplementary material for: The Gene Expression Landscape of Prostate Cancer BM Reveals Close Interaction with the Bone Microenvironment
Source: Int J Mol Sci. 2022 Oct 27;23(21):13029. doi: 10.3390/ijms232113029 (PMC9656691; doi:10.3390/ijms232113029)
Supplement: Supplementary file 1 [file ijms-23-13029-s001.zip › ijms-1939405-supplementary.xlsx]

## Sheet: Downregulated
Accession #	FC	Gene name	Synonym	Full Name	Molecular function (Metascape-GO)	Biological Process (Panther and GO from Metas)	Protein class	Pathway- KEGG	Pub med (Prostate cancer and Bone metastasis)
NM_004517.2	-1.00134	ILK	HEL-S-28|ILK-1|ILK-2|P59|p59ILK	Integrin-linked protein kinase	GO:0017124 SH3 domain binding;GO:0005178 integrin binding;GO:0050839 cell adhesion molecule binding	GO:0001658 branching involved in ureteric bud morphogenesis;GO:0060675 ureteric bud morphogenesis;GO:0072171 mesonephric tubule morphogenesis	No finding!	hsa03320 PPAR signaling pathway hsa04360 Axon guidance hsa04510 Focal adhesion hsa05100 Bacterial invasion of epithelial cells hsa05131 Shigellosis hsa05213 Endometrial cancer	https://pubmed.ncbi.nlm.nih.gov/?term=%28%28prostate+cancer%5BTitle%2FAbstract%5D%29+AND+%28metastasis%5BTitle%2FAbstract%5D%29%29+AND+%28ILK%5BTitle%2FAbstract%5D%29&sort=date
NM_002996.3	-1.01554	CX3CL1	ABCD-3|C3Xkine|CXC3|CXC3C|NTN|NTT|SCYD1|fractalkine|neurotactin	Fractalkine	GO:0045237 CXCR1 chemokine receptor binding;GO:0031737 CX3C chemokine receptor binding;GO:0005153 interleukin-8 receptor binding	GO:0051281 positive regulation of release of sequestered calcium ion into cytosol;GO:0051041 positive regulation of calcium-independent cell-cell adhesion;GO:1904141 positive regulation of microglial cell migration	cytokine	hsa04060 Cytokine-cytokine receptor interaction hsa04061 Viral protein interaction with cytokine and cytokine receptor hsa04062 Chemokine signaling pathway hsa04668 TNF signaling pathway hsa05163 Human cytomegalovirus infection	https://pubmed.ncbi.nlm.nih.gov/?term=%28%28prostate+cancer%5BTitle%2FAbstract%5D%29+AND+%28metastasis%5BTitle%2FAbstract%5D%29%29+AND+%28CX3CL1%5BTitle%2FAbstract%5D%29&sort=date
NM_022073.3	-1.01991	EGLN3	HIFP4H3|HIFPH3|PHD3	Egl nine homolog 3	GO:0031545 peptidyl-proline 4-dioxygenase activity;GO:0031543 peptidyl-proline dioxygenase activity;GO:0031418 L-ascorbic acid binding	GO:0006919 activation of cysteine-type endopeptidase activity involved in apoptotic process;GO:0018401 peptidyl-proline hydroxylation to 4-hydroxy-L-proline;GO:0061418 regulation of transcription from RNA polymerase II promoter in response to hypoxia	No finding!	Hypoxia response via HIF activation HIF-1 alpha prolyl hydroxylase 2	https://pubmed.ncbi.nlm.nih.gov/30808975/
NR_002766.2	-1.03062	MEG3	FP504|GTL2|LINC00023|NCRNA00023|PRO0518|PRO2160|onco-lncRNA-83|prebp1	maternally expressed gene 3	No finding!	No finding!	No finding!	No finding!	No finding!
NM_002166.4	-1.05838	ID2	GIG8|ID2A|ID2H|bHLHb26	DNA-binding protein inhibitor ID-2	GO:0044325 ion channel binding;GO:0003713 transcription coactivator activity;GO:0003712 transcription coregulator activity	GO:0045578 negative regulation of B cell differentiation;GO:1904797 negative regulation of core promoter binding;GO:0003166 bundle of His development	DNA-binding transcription factor	hsa04350 TGF-beta signaling pathway hsa04390 Hippo signaling pathway hsa04550 Signaling pathways regulating pluripotency of stem cells hsa05202 Transcriptional misregulation in cancer	https://pubmed.ncbi.nlm.nih.gov/?term=%28%28prostate+cancer%5BTitle%2FAbstract%5D%29+AND+%28metastasis%5BTitle%2FAbstract%5D%29%29+AND+%28ID2%5BTitle%2FAbstract%5D%29&sort=date
NM_002725.3	-1.0944	PRELP	MST161|MSTP161|SLRR2A	Prolargin	GO:0030021 extracellular matrix structural constituent conferring compression resistance;GO:0008201 heparin binding;GO:0005201 extracellular matrix structural constituent	GO:0042340 keratan sulfate catabolic process;GO:0018146 keratan sulfate biosynthetic process;GO:0042339 keratan sulfate metabolic process	No finding!	No finding!	No finding!
NM_002228.3	-1.10221	JUN	AP-1|AP1|c-Jun|cJUN|p39	Transcription factor AP-1	GO:0035497 cAMP response element binding;GO:0070412 R-SMAD binding;GO:0071837 HMG box domain binding	GO:0045657 positive regulation of monocyte differentiation;GO:0043922 negative regulation by host of viral transcription;GO:1990441 negative regulation of transcription from RNA polymerase II promoter in response to endoplasmic reticulum stress	basic leucine zipper transcription factor	Gonadotropin-releasing hormone receptor pathway JUN B cell activation jun PDGF signaling pathway c-Jun Gonadotropin-releasing hormone receptor pathway Junc CCKR signaling map JUN Apoptosis signaling pathway c-Jun CCKR signaling map JUN Oxidative stress response jun sarcoma virus 17 oncogene homolog TGF-beta signaling pathway Co-activators or corepressors T cell activation jun Ras Pathway activato…	https://pubmed.ncbi.nlm.nih.gov/?term=%28%28Prostate+cancer%5BTitle%2FAbstract%5D%29+AND+%28metastasis%5BTitle%2FAbstract%5D%29%29+AND+%28JUN%5BTitle%2FAbstract%5D%29&sort=date
NM_002705.4	-1.11928	PPL	No finding!	Periplakin	GO:0005200 structural constituent of cytoskeleton;GO:0045296 cadherin binding;GO:0050839 cell adhesion molecule binding	GO:0070268 cornification;GO:0031424 keratinization;GO:0045104 intermediate filament cytoskeleton organization	intermediate filament binding protein	No finding!	https://pubmed.ncbi.nlm.nih.gov/?term=%28%28Prostate+cancer%5BTitle%2FAbstract%5D%29+AND+%28PPL%5BTitle%2FAbstract%5D%29&sort=date
NM_001734.2	-1.1333	C1S	EDSPD2	Complement C1s subcomponent	GO:0004252 serine-type endopeptidase activity;GO:0008236 serine-type peptidase activity;GO:0017171 serine hydrolase activity	GO:0006958 complement activation, classical pathway;GO:0030449 regulation of complement activation;GO:0002455 humoral immune response mediated by circulating immunoglobulin	serine Protease	hsa04610 Complement and coagulation cascades hsa05133 Pertussis hsa05150 Staphylococcus aureus infection hsa05322 Systemic lupus erythematosus	https://pubmed.ncbi.nlm.nih.gov/?term=%28%28Prostate+cancer%5BTitle%2FAbstract%5D%29+AND+%28C1S+%5BTitle%2FAbstract%5D%29&sort=date
NM_003657.2	-1.13302	BCAS1	AIBC1|NABC1|PMES-2	Breast carcinoma-amplified sequence 1	No finding!	GO:0042552 myelination;GO:0008366 axon ensheathment;GO:0007272 ensheathment of neurons	No finding!	No finding!	https://pubmed.ncbi.nlm.nih.gov/?term=%28%28Prostate+cancer%5BTitle%2FAbstract%5D%29+AND+%28BCAS1+%5BTitle%2FAbstract%5D%29&sort=date
NM_001145.4	-1.14932	ANG	ALS9|HEL168|RAA1|RNASE4|RNASE5	Angiogenin	GO:0005507 copper ion binding;GO:0008201 heparin binding;GO:0019843 rRNA binding	GO:0032431 activation of phospholipase A2 activity;GO:0032430 positive regulation of phospholipase A2 activity;GO:0006651 diacylglycerol biosynthetic process	No finding!	No finding!	https://pubmed.ncbi.nlm.nih.gov/?term=%28%28Prostate+cancer%5BTitle%2FAbstract%5D%29+AND+%28metastasis%5BTitle%2FAbstract%5D%29%29+AND+%28ANG+%5BTitle%2FAbstract%5D%29&sort=date
NM_018286.2	-1.16667	TMEM100	No finding!	Transmembrane protein 100	GO:0005515 protein binding;GO:0005488 binding;GO:0003674 molecular_function	GO:2001214 positive regulation of vasculogenesis;GO:0060842 arterial endothelial cell differentiation;GO:0003198 epithelial to mesenchymal transition involved in endocardial cushion formation	No finding!	No finding!	No finding!
NM_001647.3	-1.1666	APOD	No finding!	Apolipoprotein D	GO:0015485 cholesterol binding;GO:0032934 sterol binding;GO:0043178 alcohol binding	GO:0060588 negative regulation of lipoprotein lipid oxidation;GO:0034443 negative regulation of lipoprotein oxidation;GO:0060587 regulation of lipoprotein lipid oxidation	apolipoprotein	No finding!	https://pubmed.ncbi.nlm.nih.gov/?term=%28%28Prostate+cancer%5BTitle%2FAbstract%5D%29+AND+%28APOD+%5BTitle%2FAbstract%5D%29&sort=date
NM_006017.1	-1.19603	PROM1	AC133|CD133|CORD12|MCDR2|MSTP061|PROML1|RP41|STGD4	Prominin-1	GO:0015485 cholesterol binding;GO:0032934 sterol binding;GO:0042805 actinin binding	GO:2000768 positive regulation of nephron tubule epithelial cell differentiation;GO:0072139 glomerular parietal epithelial cell differentiation;GO:0072182 regulation of nephron tubule epithelial cell differentiation	No finding!	hsa05202 Transcriptional misregulation in cancer	https://pubmed.ncbi.nlm.nih.gov/29048660/
NM_006474.4	-1.20601	PDPN	AGGRUS|GP36|GP40|Gp38|HT1A-1|OTS8|PA2.26|T1A|T1A-2|T1A2|TI1A	Podoplanin	GO:0008517 folic acid transmembrane transporter activity;GO:0015250 water channel activity;GO:0005310 dicarboxylic acid transmembrane transporter activity	GO:1901731 positive regulation of platelet aggregation;GO:1904328 regulation of myofibroblast contraction;GO:0060838 lymphatic endothelial cell fate commitment	No finding!	No finding!	https://pubmed.ncbi.nlm.nih.gov/26689247/
NM_004867.4	-1.2218	ITM2A	BRICD2A|E25A	Integral membrane protein 2A	GO:0001540 amyloid-beta binding;GO:0042277 peptide binding;GO:0033218 amide binding	GO:0002317 plasma cell differentiation;GO:0002313 mature B cell differentiation involved in immune response;GO:0042985 negative regulation of amyloid precursor protein biosynthetic process	No finding!	No finding!	No finding!
NM_016205.2	-1.22331	PDGFC	FALLOTEIN|SCDGF	Platelet-derived growth factor C	GO:0005161 platelet-derived growth factor receptor binding;GO:0008083 growth factor activity;GO:0070851 growth factor receptor binding	GO:0007171 activation of transmembrane receptor protein tyrosine kinase activity;GO:0031954 positive regulation of protein autophosphorylation;GO:0014068 positive regulation of phosphatidylinositol 3-kinase signaling	growth factor	Angiogenesis Platelet-Derived Growth Factor	https://pubmed.ncbi.nlm.nih.gov/?term=%28%28Prostate+cancer%5BTitle%2FAbstract%5D%29+AND+%28metastasis%5BTitle%2FAbstract%5D%29%29+AND+%28PDGFC%5BTitle%2FAbstract%5D%29&sort=date
NM_000450.2	-1.24038	SELE	CD62E|ELAM|ELAM1|ESEL|LECAM2	E-selectin	GO:0033691 sialic acid binding;GO:0070492 oligosaccharide binding;GO:0043274 phospholipase binding	GO:1903238 positive regulation of leukocyte tethering or rolling;GO:0007202 activation of phospholipase C activity;GO:1903236 regulation of leukocyte tethering or rolling	No finding!	hsa04514 Cell adhesion molecules (CAMs) hsa04668 TNF signaling pathway hsa04933 AGE-RAGE signaling pathway in diabetic complications hsa05143 African trypanosomiasis hsa05144 Malaria hsa05418 Fluid shear stress and atherosclerosis	https://pubmed.ncbi.nlm.nih.gov/?term=%28%28Prostate+cancer%5BTitle%2FAbstract%5D%29+AND+%28SELE+%5BTitle%2FAbstract%5D%29&sort=date
NM_005855.2	-1.2427	RAMP1	No finding!	Receptor activity-modifying protein 1	GO:1990407 calcitonin gene-related peptide binding;GO:0001635 calcitonin gene-related peptide receptor activity;GO:0097643 amylin receptor activity	GO:0060050 positive regulation of protein glycosylation;GO:1990408 calcitonin gene-related peptide receptor signaling pathway;GO:0097647 amylin receptor signaling pathway	transmembrane signal receptor	No finding!	https://pubmed.ncbi.nlm.nih.gov/?term=%28%28Prostate+cancer%5BTitle%2FAbstract%5D%29+AND+%28RAMP1+%5BTitle%2FAbstract%5D%29&sort=date
NM_017637.5	-1.25143	BNC2	BSN2|LUTO	Zinc finger protein basonuclin-2	GO:0003677 DNA binding;GO:0046872 metal ion binding;GO:0043169 cation binding	GO:0003416 endochondral bone growth;GO:0043586 tongue development;GO:0098868 bone growth	zinc finger transcription factor	No finding!	https://pubmed.ncbi.nlm.nih.gov/?term=%28%28Prostate+cancer%5BTitle%2FAbstract%5D%29+AND+%28BNC2+%5BTitle%2FAbstract%5D%29&sort=date
NM_000526.4	-1.25262	KRT14	CK14|EBS3|EBS4|K14|NFJ	Keratin, type I cytoskeletal 14	GO:1990254 keratin filament binding;GO:0019215 intermediate filament binding;GO:0005200 structural constituent of cytoskeleton	GO:0045110 intermediate filament bundle assembly;GO:0031581 hemidesmosome assembly;GO:0070268 cornification	No finding!	hsa04915 Estrogen signaling pathway	https://pubmed.ncbi.nlm.nih.gov/?term=%28%28Prostate+cancer%5BTitle%2FAbstract%5D%29+AND+%28KRT14+%5BTitle%2FAbstract%5D%29&sort=date
NM_003289.3	-1.26357	TPM2	AMCD1|DA1|DA2B|DA2B4|HEL-S-273|NEM4|TMSB	Tropomyosin beta chain	GO:0008307 structural constituent of muscle;GO:0051015 actin filament binding;GO:0046982 protein heterodimerization activity	GO:0030049 muscle filament sliding;GO:0033275 actin-myosin filament sliding;GO:0070252 actin-mediated cell contraction	actin binding motor protein	No finding!	https://pubmed.ncbi.nlm.nih.gov/?term=%28%28Prostate+cancer%5BTitle%2FAbstract%5D%29+AND+%28TPM2%5BTitle%2FAbstract%5D%29&sort=date
NM_000507.3	-1.26274	FBP1	FBP	Fructose-1,6-bisphosphatase 1	GO:0042132 fructose 1,6-bisphosphate 1-phosphatase activity;GO:0050308 sugar-phosphatase activity;GO:0016208 AMP binding	GO:0045820 negative regulation of glycolytic process;GO:2001170 negative regulation of ATP biosynthetic process;GO:0006110 regulation of glycolytic process	carbohydrate phosphatase	hsa00010 Glycolysis / Gluconeogenesis hsa00030 Pentose phosphate pathway hsa00051 Fructose and mannose metabolism hsa01100 Metabolic pathways hsa01200 Carbon metabolism hsa04152 AMPK signaling pathway hsa04910 Insulin signaling pathway hsa04922 Glucagon signaling pathway	https://pubmed.ncbi.nlm.nih.gov/?term=%28%28Prostate+cancer%5BTitle%2FAbstract%5D%29+AND+%28FBP1+%5BTitle%2FAbstract%5D%29&sort=date
NM_018192.2	-1.27348	P3H2	LEPREL1|MCVD|MLAT4	Prolyl 3-hydroxylase 2	GO:0019797 procollagen-proline 3-dioxygenase activity;GO:0031544 peptidyl-proline 3-dioxygenase activity;GO:0019798 procollagen-proline dioxygenase activity	GO:0019511 peptidyl-proline hydroxylation;GO:0018126 protein hydroxylation;GO:0018208 peptidyl-proline modification	extracellular matrix glycoprotein	No finding!	No finding!
NM_022648.4	-1.30443	TNS1	MST091|MST122|MST127|MSTP091|MSTP122|MSTP127|MXRA6|PPP1R155|TNS	Tensin-1	GO:0003779 actin binding;GO:0008092 cytoskeletal protein binding;GO:0003723 RNA binding	GO:0010761 fibroblast migration;GO:0007044 cell-substrate junction assembly;GO:0034329 cell junction assembly	non-motor actin binding protein	No finding!	https://pubmed.ncbi.nlm.nih.gov/32027093/
NM_000900.2	-1.33862	MGP	GIG36|MGLAP|NTI	Matrix Gla protein	GO:0008147 structural constituent of bone;GO:0005201 extracellular matrix structural constituent;GO:0005509 calcium ion binding	GO:0001502 cartilage condensation;GO:0030500 regulation of bone mineralization;GO:0098743 cell aggregation	No finding!	No finding!	https://pubmed.ncbi.nlm.nih.gov/1399132/
NM_001127500.1	-1.39299	MET	AUTS9|DFNB97|HGFR|RCCP2|c-Met	Hepatocyte growth factor receptor	GO:0005008 hepatocyte growth factor-activated receptor activity;GO:0017154 semaphorin receptor activity;GO:0004714 transmembrane receptor protein tyrosine kinase activity	GO:1901299 negative regulation of hydrogen peroxide-mediated programmed cell death;GO:0035635 entry of bacterium into host cell;GO:2001028 positive regulation of endothelial cell chemotaxis	No finding!	hsa01521 EGFR tyrosine kinase inhibitor resistance hsa04010 MAPK signaling pathway hsa04014 Ras signaling pathway hsa04015 Rap1 signaling pathway hsa04151 PI3K-Akt signaling pathway hsa04360 Axon guidance hsa04510 Focal adhesion hsa04520 Adherens junction hsa05100 Bacterial invasion of epithelial cells hsa05120 Epithelial cell signaling in Helicobacter pylori infection hsa05144 Malaria hsa05200 P…	https://pubmed.ncbi.nlm.nih.gov/?term=%28%28prostate+cancer%5BTitle%2FAbstract%5D%29+AND+%28metastasis%5BTitle%2FAbstract%5D%29%29+AND+%28Hepatocyte+growth+factor+receptor+%5BTitle%2FAbstract%5D%29&sort=date
NM_006487.2	-1.41749	FBLN1	FBLN|FIBL1	Fibulin-1	GO:0070051 fibrinogen binding;GO:0016504 peptidase activator activity;GO:0001968 fibronectin binding	GO:1900025 negative regulation of substrate adhesion-dependent cell spreading;GO:0072378 blood coagulation, fibrin clot formation;GO:0070373 negative regulation of ERK1 and ERK2 cascade	No finding!	No finding!	https://pubmed.ncbi.nlm.nih.gov/?term=%28%28prostate+cancer%5BTitle%2FAbstract%5D%29+AND+%28FBLN1%5BTitle%2FAbstract%5D%29&sort=date
NM_005010.4	-1.44311	NRCAM		Neuronal cell adhesion molecule	GO:0086080 protein binding involved in heterotypic cell-cell adhesion;GO:0030506 ankyrin binding;GO:0098632 cell-cell adhesion mediator activity	GO:0045162 clustering of voltage-gated sodium channels;GO:0031290 retinal ganglion cell axon guidance;GO:0019227 neuronal action potential propagation	No finding!	hsa04514 Cell adhesion molecules (CAMs)	https://pubmed.ncbi.nlm.nih.gov/?term=%28%28prostate+cancer%5BTitle%2FAbstract%5D%29+AND+%28NRCAM%5BTitle%2FAbstract%5D%29&sort=date
NM_012431.1	-1.4589	SEMA3E	M-SEMAH|M-SemaK|SEMAH|coll-5	Semaphorin-3E	GO:0045499 chemorepellent activity;GO:0030215 semaphorin receptor binding;GO:0048018 receptor ligand activity	GO:0048843 negative regulation of axon extension involved in axon guidance;GO:0048841 regulation of axon extension involved in axon guidance;GO:1902668 negative regulation of axon guidance	membrane-bound signaling molecule	hsa04360 Axon guidance	https://pubmed.ncbi.nlm.nih.gov/?term=%28%28prostate+cancer%5BTitle%2FAbstract%5D%29+AND+%28metastasis%5BTitle%2FAbstract%5D%29%29+AND+%28SEMA3E%5BTitle%2FAbstract%5D%29&sort=date
NM_000963.1	-1.46963	PTGS2	COX-2|COX2|GRIPGHS|PGG/HS|PGHS-2|PHS-2|hCox-2	Prostaglandin G/H synthase 2	GO:0004666 prostaglandin-endoperoxide synthase activity;GO:0016702 oxidoreductase activity, acting on single donors with incorporation of molecular oxygen, incorporation of two atoms of oxygen;GO:0016701 oxidoreductase activity, acting on single donors with incorporation of molecular oxygen	GO:0031394 positive regulation of prostaglandin biosynthetic process;GO:0019371 cyclooxygenase pathway;GO:0031392 regulation of prostaglandin biosynthetic process	oxygenase	hsa00590 Arachidonic acid metabolism hsa01100 Metabolic pathways hsa04064 NF-kappa B signaling pathway hsa04370 VEGF signaling pathway hsa04625 C-type lectin receptor signaling pathway hsa04657 IL-17 signaling pathway hsa04668 TNF signaling pathway hsa04723 Retrograde endocannabinoid signaling hsa04726 Serotonergic synapse hsa04913 Ovarian steroidogenesis hsa04921 Oxytocin signaling pathway hsa04…	https://pubmed.ncbi.nlm.nih.gov/?term=%28%28prostate+cancer%5BTitle%2FAbstract%5D%29+AND+%28metastasis%5BTitle%2FAbstract%5D%29%29+AND+%28PTGS2%5BTitle%2FAbstract%5D%29&sort=date
NM_006329.3	-1.51753	FBLN5	ADCL2|ARCL1A|ARMD3|DANCE|EVEC|FIBL-5|HNARMD|UP50	Fibulin-5	GO:0030023 extracellular matrix constituent conferring elasticity;GO:0097493 structural molecule activity conferring elasticity;GO:0005178 integrin binding	GO:0098867 intramembranous bone growth;GO:2000121 regulation of removal of superoxide radicals;GO:0019430 removal of superoxide radicals	extracellular matrix structural protein	No finding!	https://pubmed.ncbi.nlm.nih.gov/?term=%28%28prostate+cancer%5BTitle%2FAbstract%5D%29+AND+%28FBLN5%5BTitle%2FAbstract%5D%29&sort=date
NM_002214.2	-1.52017	ITGB8	No finding!	Integrin beta-8	GO:1990430 extracellular matrix protein binding;GO:0005178 integrin binding;GO:0050839 cell adhesion molecule binding	GO:1901388 regulation of transforming growth factor beta activation;GO:0001573 ganglioside metabolic process;GO:0036363 transforming growth factor beta activation	cell adhesion molecule	hsa04151 PI3K-Akt signaling pathway hsa04510 Focal adhesion hsa04512 ECM-receptor interaction hsa04514 Cell adhesion molecules (CAMs) hsa04810 Regulation of actin cytoskeleton hsa05165 Human papillomavirus infection hsa05410 Hypertrophic cardiomyopathy (HCM) hsa05412 Arrhythmogenic right ventricular cardiomyopathy (ARVC) hsa05414 Dilated cardiomyopathy (DCM)	https://pubmed.ncbi.nlm.nih.gov/?term=%28%28prostate+cancer%5BTitle%2FAbstract%5D%29+AND+%28ITGB8%5BTitle%2FAbstract%5D%29&sort=date
NM_001847.2	-1.53679	COL4A6	CXDELq22.3|DELXq22.3|DFNX6	Collagen alpha-6(IV) chain	GO:0030020 extracellular matrix structural constituent conferring tensile strength;GO:0005201 extracellular matrix structural constituent;GO:0005198 structural molecule activity	GO:0038063 collagen-activated tyrosine kinase receptor signaling pathway;GO:0038065 collagen-activated signaling pathway;GO:0030198 extracellular matrix organization	extracellular matrix structural protein	Integrin signalling pathway Collagen	https://pubmed.ncbi.nlm.nih.gov/?term=%28%28prostate+cancer%5BTitle%2FAbstract%5D%29+AND+%28metastasis%5BTitle%2FAbstract%5D%29%29+AND+%28COL4A6%5BTitle%2FAbstract%5D%29&sort=date
NM_006408.3	-1.58133	AGR2	AG-2|AG2|GOB-4|HAG-2|HEL-S-116|HPC8|PDIA17|XAG-2	Anterior gradient protein 2 homolog	GO:0002162 dystroglycan binding;GO:0005154 epidermal growth factor receptor binding;GO:0070851 growth factor receptor binding	GO:1903899 positive regulation of PERK-mediated unfolded protein response;GO:1903896 positive regulation of IRE1-mediated unfolded protein response;GO:0060480 lung goblet cell differentiation	reductase	No finding!	https://pubmed.ncbi.nlm.nih.gov/?term=%28%28prostate+cancer%5BTitle%2FAbstract%5D%29+AND+%28metastasis%5BTitle%2FAbstract%5D%29%29+AND+%28AGR2%5BTitle%2FAbstract%5D%29&sort=date
NM_000064.2	-1.58428	C3	AHUS5|ARMD9|ASP|C3a|C3b|CPAMD1|HEL-S-62p	Complement C3	GO:0031715 C5L2 anaphylatoxin chemotactic receptor binding;GO:0031714 C5a anaphylatoxin chemotactic receptor binding;GO:0004866 endopeptidase inhibitor activity	GO:0001798 positive regulation of type IIa hypersensitivity;GO:0001970 positive regulation of activation of membrane attack complex;GO:0002894 positive regulation of type II hypersensitivity	protease inhibitor	No finding!	https://pubmed.ncbi.nlm.nih.gov/?term=%28%28prostate+cancer%5BTitle%2FAbstract%5D%29+AND+%28metastasis%5BTitle%2FAbstract%5D%29%29+AND+%28C3%5BTitle%2FAbstract%5D%29&sort=date
NM_018488.2	-1.62192	TBX4	ICPPS|PAPPAS|SPS	T-box transcription factor TBX4	GO:0001102 RNA polymerase II activating transcription factor binding;GO:0033613 activating transcription factor binding;GO:0001085 RNA polymerase II transcription factor binding	GO:0030326 embryonic limb morphogenesis;GO:0035113 embryonic appendage morphogenesis;GO:0035108 limb morphogenesis	Rel homology transcription factor	No finding!	https://pubmed.ncbi.nlm.nih.gov/27294413/
NM_013372.5	-1.68147	GREM1	C15DUPq|CKTSF1B1|CRAC1|CRCS4|DAND2|DRM|DUP15q|GREMLIN|HMPS|HMPS1|IHG-2|MPSH|PIG2	Gremlin-1	GO:0030297 transmembrane receptor protein tyrosine kinase activator activity;GO:0043184 vascular endothelial growth factor receptor 2 binding;GO:0016015 morphogen activity	GO:0090190 positive regulation of branching involved in ureteric bud morphogenesis;GO:0060676 ureteric bud formation;GO:0090189 regulation of branching involved in ureteric bud morphogenesis	No finding!	hsa04350 TGF-beta signaling pathway	https://pubmed.ncbi.nlm.nih.gov/26692910/
NM_003573.2	-1.71978	LTBP4	ARCL1C|LTBP-4|LTBP4L|LTBP4S	Latent-transforming growth factor beta-binding protein 4	GO:0005024 transforming growth factor beta-activated receptor activity;GO:0050431 transforming growth factor beta binding;GO:0004675 transmembrane receptor protein serine/threonine kinase activity	GO:0030252 growth hormone secretion;GO:0017015 regulation of transforming growth factor beta receptor signaling pathway;GO:1903844 regulation of cellular response to transforming growth factor beta stimulus	extracellular matrix structural protein	No finding!	No finding!
NM_001034852.1	-1.72142	SMOC1	OAS	SPARC-related modular calcium-binding protein 1	GO:0050840 extracellular matrix binding;GO:0005509 calcium ion binding;GO:0046872 metal ion binding	GO:0045667 regulation of osteoblast differentiation;GO:0060173 limb development;GO:0001649 osteoblast differentiation	calmodulin-related	No finding!	https://pubmed.ncbi.nlm.nih.gov/23263445/
NM_005727.2	-1.72506	TSPAN1	NET1|TM4C|TM4SF	Tetraspanin-1	GO:0005515 protein binding;GO:0005488 binding;GO:0003674 molecular_function	GO:0050821 protein stabilization;GO:0031647 regulation of protein stability;GO:0065008 regulation of biological quality	No finding!	No finding!	https://pubmed.ncbi.nlm.nih.gov/?term=%28%28prostate+cancer%5BTitle%2FAbstract%5D%29+AND+%28TSPAN1%5BTitle%2FAbstract%5D%29&sort=date
NM_002986.2	-1.73102	CCL11	SCYA11	Eotaxin	GO:0031728 CCR3 chemokine receptor binding;GO:0008009 chemokine activity;GO:0048020 CCR chemokine receptor binding	GO:0060763 mammary duct terminal end bud growth;GO:0048245 eosinophil chemotaxis;GO:0002551 mast cell chemotaxis	cytokine	hsa04060 Cytokine-cytokine receptor interaction hsa04061 Viral protein interaction with cytokine and cytokine receptor hsa04062 Chemokine signaling pathway hsa04657 IL-17 signaling pathway hsa05310 Asthma	https://pubmed.ncbi.nlm.nih.gov/?term=%28%28prostate+cancer%5BTitle%2FAbstract%5D%29+AND+%28CCL11%5BTitle%2FAbstract%5D%29&sort=date
NM_003248.3	-1.76255	THBS4	TSP-4|TSP4	Thrombospondin-4	GO:0008083 growth factor activity;GO:0005178 integrin binding;GO:0008201 heparin binding	GO:0090023 positive regulation of neutrophil chemotaxis;GO:0071624 positive regulation of granulocyte chemotaxis;GO:0071603 endothelial cell-cell adhesion	No finding!	No finding!	https://pubmed.ncbi.nlm.nih.gov/?term=%28%28prostate+cancer%5BTitle%2FAbstract%5D%29+AND+%28THBS4%5BTitle%2FAbstract%5D%29&sort=date
NM_000954.5	-1.80463	PTGDS	L-PGDS|LPGDS|PDS|PGD2|PGDS|PGDS2	Prostaglandin-H2 D-isomerase	GO:0004667 prostaglandin-D synthase activity;GO:0005504 fatty acid binding;GO:0005501 retinoid binding	GO:0019371 cyclooxygenase pathway;GO:0001516 prostaglandin biosynthetic process;GO:0045187 regulation of circadian sleep/wake cycle, sleep	transfer/carrier protein	No finding!	https://pubmed.ncbi.nlm.nih.gov/?term=%28%28prostate+cancer%5BTitle%2FAbstract%5D%29+AND+%28PTGDS%5BTitle%2FAbstract%5D%29&sort=date
NM_207361.4	-1.81707	FREM2	CRYPTOP|FRASRS2	FRAS1-related extracellular matrix protein 2	GO:0046872 metal ion binding;GO:0043169 cation binding;GO:0043167 ion binding	GO:0042733 embryonic digit morphogenesis;GO:0030326 embryonic limb morphogenesis;GO:0035113 embryonic appendage morphogenesis	No finding!	No finding!	https://pubmed.ncbi.nlm.nih.gov/30720096/
NM_007037.4	-1.83791	ADAMTS8	ADAM-TS8|METH2	A disintegrin and metalloproteinase with thrombospondin motifs 8	GO:0009673 low-affinity phosphate transmembrane transporter activity;GO:0015114 phosphate ion transmembrane transporter activity;GO:0004222 metalloendopeptidase activity	GO:0035435 phosphate ion transmembrane transport;GO:0006817 phosphate ion transport;GO:0098661 inorganic anion transmembrane transport	metalloprotease	No finding!
NM_004684.4	-1.87514	SPARCL1	MAST 9|MAST9|PIG33|SC1	SPARC-like protein 1	GO:0005518 collagen binding;GO:0050840 extracellular matrix binding;GO:0005509 calcium ion binding	GO:0099560 synaptic membrane adhesion;GO:0043687 post-translational protein modification;GO:0098742 cell-cell adhesion via plasma-membrane adhesion molecules	extracellular matrix glycoprotein	No finding!	https://pubmed.ncbi.nlm.nih.gov/?term=%28%28prostate+cancer%5BTitle%2FAbstract%5D%29+AND+%28metastasis%5BTitle%2FAbstract%5D%29%29+AND+%28SPARCL1%5BTitle%2FAbstract%5D%29&sort=date
NM_144962.2	-2.0201	PEBP4	CORK-1|CORK1|GWTM1933|HEL-S-300|PEBP-4|PRO4408|hPEBP4	Phosphatidylethanolamine-binding protein 4	GO:0005515 protein binding;GO:0005488 binding;GO:0003674 molecular_function	No finding!	protease inhibitor	FGF signaling pathway Raf-1 kinase inhibitor protein EGF receptor signaling pathway Raf-1 kinase inhibitor protein	https://pubmed.ncbi.nlm.nih.gov/27261570/
NM_024164.5	-2.03276	TPSB2	TPS2|tryptaseB|tryptaseC	Tryptase beta-2	GO:0004252 serine-type endopeptidase activity;GO:0008236 serine-type peptidase activity;GO:0017171 serine hydrolase activity	GO:0006508 proteolysis;GO:0019538 protein metabolic process;GO:1901564 organonitrogen compound metabolic process	Serine protease	No finding!
NM_002989.2	-2.08937	CCL21	6Ckine|CKb9|ECL|SCYA21|SLC|TCA4	C-C motif chemokine 21	GO:0031732 CCR7 chemokine receptor binding;GO:0008009 chemokine activity;GO:0048020 CCR chemokine receptor binding	GO:2000529 positive regulation of myeloid dendritic cell chemotaxis;GO:2000527 regulation of myeloid dendritic cell chemotaxis;GO:2000548 negative regulation of dendritic cell dendrite assembly	cytokine	Inflammation mediated by chemokine and cytokine signaling pathway Chemokine	https://pubmed.ncbi.nlm.nih.gov/?term=%28%28prostate+cancer%5BTitle%2FAbstract%5D%29+AND+%28metastasis%5BTitle%2FAbstract%5D%29%29+AND+%28CCL21%5BTitle%2FAbstract%5D%29&sort=date
NM_053032.2	-2.09429	MYLK	AAT7|KRP|MLCK|MLCK1|MLCK108|MLCK210|MMIHS|MSTP083|MYLK1|smMLCK	Myosin light chain kinase, smooth muscle	GO:0004687 myosin light chain kinase activity;GO:0005516 calmodulin binding;GO:0004674 protein serine/threonine kinase activity	GO:0060414 aorta smooth muscle tissue morphogenesis;GO:0035909 aorta morphogenesis;GO:0071476 cellular hypotonic response	No finding!	Inflammation mediated by chemokine and cytokine signaling pathway Myosin light chain kinase Cytoskeletal regulation by Rho GTPase Myosin light chain kinase	https://pubmed.ncbi.nlm.nih.gov/?term=%28%28prostate+cancer%5BTitle%2FAbstract%5D%29+AND+%28MYLK%5BTitle%2FAbstract%5D%29&sort=date
NM_002006.4	-2.4022	FGF2	BFGF|FGF-2|FGFB|HBGF-2	Fibroblast growth factor 2	GO:0090722 receptor-receptor interaction;GO:0042056 chemoattractant activity;GO:0005104 fibroblast growth factor receptor binding	GO:0014843 growth factor dependent regulation of skeletal muscle satellite cell proliferation;GO:2000546 positive regulation of endothelial cell chemotaxis to fibroblast growth factor;GO:0001658 branching involved in ureteric bud morphogenesis	growth factor	Angiogenesis Fibroblast Growth Factor FGF signaling pathway fibroblast growth factor	https://pubmed.ncbi.nlm.nih.gov/?term=%28%28prostate+cancer%5BTitle%2FAbstract%5D%29+AND+%28metastasis%5BTitle%2FAbstract%5D%29%29+AND+%28FGF2+%5BTitle%2FAbstract%5D%29&sort=date
NM_001143981.1	-2.49204	CHRDL1	CHL|MGC1|MGCN|NRLN1|VOPT|dA141H5.1	Chordin-like protein 1	No finding!	GO:0030514 negative regulation of BMP signaling pathway;GO:0030510 regulation of BMP signaling pathway;GO:0090101 negative regulation of transmembrane receptor protein serine/threonine kinase signaling pathway	No finding!	No finding!	No finding!
NM_003638.1	-2.67841	ITGA8		Integrin alpha-8	GO:0046872 metal ion binding;GO:0043169 cation binding;GO:0043167 ion binding	GO:2000721 positive regulation of transcription from RNA polymerase II promoter involved in smooth muscle cell differentiation;GO:0030511 positive regulation of transforming growth factor beta receptor signaling pathway;GO:1903846 positive regulation of cellular response to transforming growth factor beta stimulus	No finding!	hsa04151 PI3K-Akt signaling pathway hsa04510 Focal adhesion hsa04512 ECM-receptor interaction hsa04514 Cell adhesion molecules (CAMs) hsa04810 Regulation of actin cytoskeleton hsa05165 Human papillomavirus infection hsa05410 Hypertrophic cardiomyopathy (HCM) hsa05412 Arrhythmogenic right ventricular cardiomyopathy (ARVC) hsa05414 Dilated cardiomyopathy (DCM)	No finding!
NM_003012.3	-2.70498	SFRP1	FRP|FRP-1|FRP1|FrzA|SARP2	Secreted frizzled-related protein 1	GO:0005109 frizzled binding;GO:0017147 Wnt-protein binding;GO:0004197 cysteine-type endopeptidase activity	GO:2000041 negative regulation of planar cell polarity pathway involved in axis elongation;GO:2000080 negative regulation of canonical Wnt signaling pathway involved in controlling type B pancreatic cell proliferation;GO:0090179 planar cell polarity pathway involved in neural tube closure	transmembrane signal receptor	Wnt signaling pathway secreted frizzled-related protein Angiogenesis Frizzled-Related Protein	https://pubmed.ncbi.nlm.nih.gov/?term=%28%28prostate+cancer%5BTitle%2FAbstract%5D%29+AND+%28SFRP1%5BTitle%2FAbstract%5D%29&sort=date
NM_001204355.1	-2.84543	SPOCK3	HSAJ1454|TES-3|TICN3	Testican-3	GO:0008191 metalloendopeptidase inhibitor activity;GO:0005518 collagen binding;GO:0050840 extracellular matrix binding	GO:0019800 peptide cross-linking via chondroitin 4-sulfate glycosaminoglycan;GO:0030204 chondroitin sulfate metabolic process;GO:0050654 chondroitin sulfate proteoglycan metabolic process	extracellular matrix glycoprotein	No finding!	https://pubmed.ncbi.nlm.nih.gov/29190897/
NM_002202.2	-2.86119	ISL1	ISLET1|Isl-1	Insulin gene enhancer protein ISL-1	GO:0016922 nuclear receptor binding;GO:0030331 estrogen receptor binding;GO:0043425 bHLH transcription factor binding	GO:0071657 positive regulation of granulocyte colony-stimulating factor production;GO:0033147 negative regulation of intracellular estrogen receptor signaling pathway;GO:0003266 regulation of secondary heart field cardioblast proliferation	zinc finger transcription factor,homeodomain transcription factor	hsa04550 Signaling pathways regulating pluripotency of stem cells	https://pubmed.ncbi.nlm.nih.gov/31030376/
NM_001299.4	-3.51122	CNN1	HEL-S-14|SMCC|Sm-Calp	Calponin-1	GO:0005516 calmodulin binding;GO:0003779 actin binding;GO:0008092 cytoskeletal protein binding	GO:1904706 negative regulation of vascular smooth muscle cell proliferation;GO:1904705 regulation of vascular smooth muscle cell proliferation;GO:0048662 negative regulation of smooth muscle cell proliferation	non-motor actin binding protein	No finding!	https://pubmed.ncbi.nlm.nih.gov/32243390/
NM_002404.1	-3.93514	MFAP4		Microfibril-associated glycoprotein 4	GO:0005201 extracellular matrix structural constituent;GO:0005198 structural molecule activity;GO:0005515 protein binding	GO:0071493 cellular response to UV-B;GO:0048251 elastic fiber assembly;GO:0009650 UV protection	intercellular signal molecule	No finding!	https://pubmed.ncbi.nlm.nih.gov/26074449/
NM_001040113.1	-5.11001	MYH11	AAT4|FAA4|SMHC|SMMHC	Myosin-11	GO:0008307 structural constituent of muscle;GO:0003774 motor activity;GO:0051015 actin filament binding	GO:0030241 skeletal muscle myosin thick filament assembly;GO:0048739 cardiac muscle fiber development;GO:0071688 striated muscle myosin thick filament assembly	No finding!	Cytoskeletal regulation by Rho GTPase Myosin light chain Inflammation mediated by chemokine and cytokine signaling pathway Myosin Nicotinic acetylcholine receptor signaling pathway Myosin	https://pubmed.ncbi.nlm.nih.gov/?term=%28%28prostate+cancer%5BTitle%2FAbstract%5D%29+AND+%28MYH11%5BTitle%2FAbstract%5D%29&sort=date
NM_001615.3	-5.6898	ACTG2	ACT|ACTA3|ACTE|ACTL3|ACTSG|VSCM	Actin, gamma-enteric smooth muscle	GO:0005524 ATP binding;GO:0032559 adenyl ribonucleotide binding;GO:0030554 adenyl nucleotide binding	GO:0090131 mesenchyme migration;GO:0072132 mesenchyme morphogenesis;GO:0006936 muscle contraction	actin and actin related protein	Cadherin signaling pathway Filamentous F-actin Alzheimer disease-presenilin pathway actin Inflammation mediated by chemokine and cytokine signaling pathway F-actin Wnt signaling pathway NFAT Target Genes Nicotinic acetylcholine receptor signaling pathway Actin Huntington disease Actin Integrin signalling pathway Actin Cytoskeletal regulation by Rho GTPase Actin	https://pubmed.ncbi.nlm.nih.gov/?term=%28%28prostate+cancer%5BTitle%2FAbstract%5D%29+AND+%28ACTG2%5BTitle%2FAbstract%5D%29&sort=date

## Sheet: Upregulated
Accession #	FC	Gene name	Synonym	Full Name	Molecular function (Metascape-GO)	Biological Process (Panther and GO from Metas)	Protein class	Pathway- KEGG	Pub med (Prostate cancer and Bone metastasis)
NM_004967.3	5.33077	IBSP	Cell-binding sialoprotein(Synonym) BNSP(Synonym) Bone sialoprotein II(Synonym) SIAL(Synonym) Integrin-binding sialoprotein(Synonym) BSP II(Synonym)	Bone sialoprotein 2;IBSP;ortholog	GO:0005178 integrin binding;GO:0050839 cell adhesion molecule binding;GO:0044877 protein-containing complex binding	GO:0030282 bone mineralization;GO:0031214 biomineral tissue development;GO:0001649 osteoblast differentiation	No finding!	PI3K-Akt signaling pathway Focal adhesion ECM-receptor interaction Human papillomavirus infection	https://pubmed.ncbi.nlm.nih.gov/?term=%28%28prostate+cancer%5BTitle%2FAbstract%5D%29+AND+%28metastasis%5BTitle%2FAbstract%5D%29%29+AND+%28IBSP%5BTitle%2FAbstract%5D%29&sort=relevance
NM_001267.2	4.75024	CHAD	Cartilage leucine-rich protein(Synonym) CHAD(Synonym) CHAD(Symbol) SLRR4A(Synonym)	Chondroadherin;CHAD;ortholog	No finding!	GO:1900155 negative regulation of bone trabecula formation;GO:1900154 regulation of bone trabecula formation;GO:0060346 bone trabecula formation	No finding!	PI3K-Akt signaling pathway Focal adhesion ECM-receptor interaction Human papillomavirus infection	No finding!
NM_004994.2	4.27707	MMP9	GELB(Synonym) 92 kDa type IV collagenase {ECO:0000303|PubMed:2551898}(Synonym) CLG4B(Synonym) MMP9(Synonym) 92 kDa gelatinase(Synonym)MMP-9(Synonym) Gelatinase B(Synonym)	Matrix metalloproteinase-9;MMP9;ortholog	GO:0005518 collagen binding;GO:0004222 metalloendopeptidase activity;GO:0004252 serine-type endopeptidase activity	GO:2000697 negative regulation of epithelial cell differentiation involved in kidney development;GO:2001268 negative regulation of cysteine-type endopeptidase activity involved in apoptotic signaling pathway;GO:0051549 positive regulation of keratinocyte migration	metalloprotease(PC00153)	Endocrine resistance IL-17 signaling pathway TNF signaling pathway Leukocyte transendothelial migration Estrogen signaling pathway Relaxin signaling pathway Hepatitis B Pathways in cancer Transcriptional misregulation in cancer Proteoglycans in cancer MicroRNAs in cancer Prostate cancer Bladder cancer Fluid shear stress and atherosclerosis	https://pubmed.ncbi.nlm.nih.gov/?term=%28%28prostate+cancer%5BTitle%2FAbstract%5D%29+AND+%28metastasis%5BTitle%2FAbstract%5D%29%29+AND+%28MMP9%5BTitle%2FAbstract%5D%29&size=200
NM_000582.2	3.97369	SPP1	Sphingosine-1-phosphate phosphohydrolase1 hSPP1(Synonym) SGPP1(Synonym) SPP-1 {ECO:0000303|PubMed:16782891}(Synonym) Spp1(Synonym) Sphingosine-1-phosphatase 1(Synonym) SPPase1(Synonym) SPP1{ECO:0000303|PubMed:16782891}(Synonym) hSPPase1(Synonym)	Sphingosine-1-phosphate phosphatase 1;SGPP1;ortholog	GO:0050840 extracellular matrix binding;GO:0005178 integrin binding;GO:0005125 cytokine activity	GO:0048685 negative regulation of collateral sprouting of intact axon in response to injury;GO:0048683 regulation of collateral sprouting of intact axon in response to injury;GO:0048673 collateral sprouting of intact axon in response to injury	No finding!	PI3K-Akt signaling pathway Apelin signaling pathway Focal adhesion ECM-receptor interaction Toll-like receptor signaling pathway GnRH secretion Human papillomavirus infection	https://pubmed.ncbi.nlm.nih.gov/?term=%28%28prostate+cancer%5BTitle%2FAbstract%5D%29+AND+%28metastasis%5BTitle%2FAbstract%5D%29%29+AND+%28SPP1%5BTitle%2FAbstract%5D%29&size=200
NM_000088.3	3.13001	COL1A1	OI4	Collagen alpha-1(I) chain;COL1A1;ortholog	GO:0048407 platelet-derived growth factor binding;GO:0030020 extracellular matrix structural constituent conferring tensile strength;GO:0005201 extracellular matrix structural constituent	GO:0071306 cellular response to vitamin E;GO:1902618 cellular response to fluoride;GO:0033197 response to vitamin E	extracellular matrix structural protein(PC00103)	PI3K-Akt signaling pathway Focal adhesion ECM-receptor interaction Platelet activation Relaxin signaling pathway AGE-RAGE signaling pathway in diabetic complications Protein digestion and absorption Amoebiasis Human papillomavirus infection Proteoglycans in cancer	https://pubmed.ncbi.nlm.nih.gov/?term=%28%28prostate+cancer%5BTitle%2FAbstract%5D%29+AND+%28metastasis%5BTitle%2FAbstract%5D%29%29+AND+%28COL1A1%5BTitle%2FAbstract%5D%29&size=200
NM_000089.3	2.5719	COL1A2	OI4	Collagen alpha-2(I) chain;COL1A2;ortholog	GO:0048407 platelet-derived growth factor binding;GO:0030020 extracellular matrix structural constituent conferring tensile strength;GO:0046332 SMAD binding	GO:0070208 protein heterotrimerization;GO:0043589 skin morphogenesis;GO:0070206 protein trimerization	extracellular matrix structural protein(PC00103)	No finding!	https://pubmed.ncbi.nlm.nih.gov/?term=%28%28prostate+cancer%5BTitle%2FAbstract%5D%29+AND+%28metastasis%5BTitle%2FAbstract%5D%29%29+AND+%28COL1A2%5BTitle%2FAbstract%5D%29&size=200
NM_002852.3	2.42769	PTX3	TNFAIP5 TSG-14	Pituitary homeobox 3;PITX3;ortholog	GO:0001872 (1->3)-beta-D-glucan binding;GO:0001849 complement component C1q binding;GO:0046790 virion binding	GO:0044869 negative regulation by host of viral exo-alpha-sialidase activity;GO:0044866 modulation by host of viral exo-alpha-sialidase activity;GO:0052403 negative regulation by host of symbiont catalytic activity	innate immune response	No finding!	https://pubmed.ncbi.nlm.nih.gov/30627063/
NM_002427.2	2.40978	MMP13	CLG3	Collagenase 3;MMP13;ortholog	GO:0005518 collagen binding;GO:0004222 metalloendopeptidase activity;GO:0008237 metallopeptidase activity	GO:0003417 growth plate cartilage development;GO:0001958 endochondral ossification;GO:0060351 cartilage development involved in endochondral bone morphogenesis	metalloprotease(PC00153)	IL-17 signaling pathway Relaxin signaling pathway Parathyroid hormone synthesis, secretion and action	https://pubmed.ncbi.nlm.nih.gov/?term=%28%28prostate+cancer%5BTitle%2FAbstract%5D%29+AND+%28metastasis%5BTitle%2FAbstract%5D%29%29+AND+%28MMP13%5BTitle%2FAbstract%5D%29&size=200
NM_005251.2	2.40274	FOXC2	FKHL14 MFH-1	Forkhead box protein C2;FOXC2;ortholog	GO:1990841 promoter-specific chromatin binding;GO:0031490 chromatin DNA binding;GO:0000978 RNA polymerase II proximal promoter sequence-specific DNA binding	GO:1902257 negative regulation of apoptotic process involved in outflow tract morphogenesis;GO:0072144 glomerular mesangial cell development;GO:0035470 positive regulation of vascular wound healing	winged helix/forkhead transcription factor	No finding!	https://pubmed.ncbi.nlm.nih.gov/?term=%28%28prostate+cancer%5BTitle%2FAbstract%5D%29+AND+%28metastasis%5BTitle%2FAbstract%5D%29%29+AND+%28FOXC2%5BTitle%2FAbstract%5D%29&size=200
NM_000072.3	2.19493	CD36	FAT GP3B GP4 GPIV SCARB3	Platelet glycoprotein 4;CD36;ortholog	GO:0070892 lipoteichoic acid receptor activity;GO:0150025 oxidised low-density lipoprotein particle receptor activity;GO:0008035 high-density lipoprotein particle binding	GO:0038124 toll-like receptor TLR6:TLR2 signaling pathway;GO:0071726 cellular response to diacyl bacterial lipopeptide;GO:0071724 response to diacyl bacterial lipopeptide	membrane trafficking regulatory protein	PPAR signaling pathway Phagosome AMPK signaling pathway ECM-receptor interaction Hematopoietic cell lineage Adipocytokine signaling pathway Insulin resistance Fat digestion and absorption Cholesterol metabolism Malaria	https://pubmed.ncbi.nlm.nih.gov/28122633/
NM_000393.3	2.13089	COL5A2	No finding!	Collagen alpha-2(V) chain;COL5A2;ortholog	GO:0030020 extracellular matrix structural constituent conferring tensile strength;GO:0046332 SMAD binding;GO:0005201 extracellular matrix structural constituent	GO:1903225 negative regulation of endodermal cell differentiation;GO:1903224 regulation of endodermal cell differentiation;GO:2000542 negative regulation of gastrulation	extracellular matrix structural protein(PC00103)	No finding!	No finding!
NM_015441.1	2.07138	OLFML2B	DKFZP586L151	Olfactomedin-like protein 2B;OLFML2B;ortholog	No finding!	0	structural protein	No finding!	No finding!
NM_002133.2	1.99943	HMOX1	bK286B10 HO-1	Heme oxygenase 1;HMOX1;ortholog	GO:0004392 heme oxygenase (decyclizing) activity;GO:0004630 phospholipase D activity;GO:0004620 phospholipase activity	GO:0032764 negative regulation of mast cell cytokine production;GO:0043305 negative regulation of mast cell degranulation;GO:1903589 positive regulation of blood vessel endothelial cell proliferation involved in sprouting angiogenesis	No finding!	Porphyrin and chlorophyll metabolism Metabolic pathways Biosynthesis of secondary metabolites HIF-1 signaling pathway Ferroptosis Mineral absorption Pathways in cancer MicroRNAs in cancer Hepatocellular carcinoma Fluid shear stress and atherosclerosis	https://pubmed.ncbi.nlm.nih.gov/?term=%28%28prostate+cancer%5BTitle%2FAbstract%5D%29+AND+%28metastasis%5BTitle%2FAbstract%5D%29%29+AND+%28HMOX1%5BTitle%2FAbstract%5D%29&size=200
NM_003118.2	1.96272	SPARC	ON	SPARC;SPARC;ortholog	GO:0005518 collagen binding;GO:0050840 extracellular matrix binding;GO:0005201 extracellular matrix structural constituent	GO:0033591 response to L-ascorbic acid;GO:0016525 negative regulation of angiogenesis;GO:0010595 positive regulation of endothelial cell migration	extracellular matrix glycoprotein	No finding!	https://pubmed.ncbi.nlm.nih.gov/?term=%28%28prostate+cancer%5BTitle%2FAbstract%5D%29+AND+%28metastasis%5BTitle%2FAbstract%5D%29%29+AND+%28SPARC%5BTitle%2FAbstract%5D%29&size=200
NM_000090.3	1.88434	COL3A1	EDS4A	Collagen alpha-1(III) chain;COL3A1;ortholog	GO:0048407 platelet-derived growth factor binding;GO:0030020 extracellular matrix structural constituent conferring tensile strength;GO:0046332 SMAD binding	GO:0060414 aorta smooth muscle tissue morphogenesis;GO:2001223 negative regulation of neuron migration;GO:0035909 aorta morphogenesis	extracellular matrix structural protein(PC00103)	No finding!	https://pubmed.ncbi.nlm.nih.gov/?term=%28%28prostate+cancer%5BTitle%2FAbstract%5D%29+AND+%28metastasis%5BTitle%2FAbstract%5D%29%29+AND+%28COL3A1%5BTitle%2FAbstract%5D%29&size=200
NM_001711.3	1.82001	BGN	DSPG1 SLRR1A	Biglycan;BGN;ortholog	GO:0030021 extracellular matrix structural constituent conferring compression resistance;GO:0050840 extracellular matrix binding;GO:0005201 extracellular matrix structural constituent	GO:0030208 dermatan sulfate biosynthetic process;GO:0030207 chondroitin sulfate catabolic process;GO:0019800 peptide cross-linking via chondroitin 4-sulfate glycosaminoglycan	No finding!	No finding!	https://pubmed.ncbi.nlm.nih.gov/28830008/
NM_000474.3	1.81792	TWIST1	ACS3 bHLHa38 BPES2 BPES3 CRS CRS1 H-twist SCS TWIST	Twist-related protein 1;TWIST1;ortholog	GO:0070888 E-box binding;GO:0043425 bHLH transcription factor binding;GO:0000978 RNA polymerase II proximal promoter sequence-specific DNA binding	GO:2000802 positive regulation of endocardial cushion to mesenchymal transition involved in heart valve formation;GO:0140051 positive regulation of endocardial cushion to mesenchymal transition;GO:2000800 regulation of endocardial cushion to mesenchymal transition involved in heart valve formation	basic helix-loop-helix transcription factor	No finding!	https://pubmed.ncbi.nlm.nih.gov/?term=%28%28prostate+cancer%5BTitle%2FAbstract%5D%29+AND+%28metastasis%5BTitle%2FAbstract%5D%29%29+AND+%28TWIST1%5BTitle%2FAbstract%5D%29&size=200
NM_000212.2	1.66058	ITGB3	CD61 GP3A GPIIIa	Integrin beta-3;ITGB3;ortholog	GO:0019960 C-X3-C chemokine binding;GO:0043184 vascular endothelial growth factor receptor 2 binding;GO:0038132 neuregulin binding	GO:0045715 negative regulation of low-density lipoprotein particle receptor biosynthetic process;GO:0051611 regulation of serotonin uptake;GO:0099149 regulation of postsynaptic neurotransmitter receptor internalization	cell adhesion molecule(PC00069)	ko04015 Rap1 signaling pathway ko04145 Phagosome ko04151 PI3K-Akt signaling pathway ko04380 Osteoclast differentiation ko04510 Focal adhesion ko04512 ECM-receptor interaction ko04611 Platelet activation ko04640 Hematopoietic cell lineage ko04810 Regulation of actin cytoskeleton ko04919 Thyroid hormone signaling pathway ko05163 Human cytomegalovirus infection ko05165 Human papillomavirus infection…	https://pubmed.ncbi.nlm.nih.gov/?term=%28%28prostate+cancer%5BTitle%2FAbstract%5D%29+AND+%28metastasis%5BTitle%2FAbstract%5D%29%29+AND+%28ITGB3%5BTitle%2FAbstract%5D%29&size=200
NM_000093.3	1.64664	COL5A1	No finding!	Collagen alpha-1(V) chain;COL5A1;ortholog	GO:0048407 platelet-derived growth factor binding;GO:0030020 extracellular matrix structural constituent conferring tensile strength;GO:0043394 proteoglycan binding	GO:1903225 negative regulation of endodermal cell differentiation;GO:0035313 wound healing, spreading of epidermal cells;GO:1903224 regulation of endodermal cell differentiation	extracellular matrix structural protein(PC00103)	No finding!	No finding!
NM_000396.2	1.6396	CTSK	CTSO CTSO2 PKND PYCD	Cathepsin K;CTSK;ortholog	GO:0001968 fibronectin binding;GO:0043394 proteoglycan binding;GO:0005518 collagen binding	GO:0001957 intramembranous ossification;GO:0002224 toll-like receptor signaling pathway;GO:0006590 thyroid hormone generation	cysteine protease	ko04142 Lysosome ko04210 Apoptosis ko04380 Osteoclast differentiation ko04620 Toll-like receptor signaling pathway ko05323 Rheumatoid arthritis	https://pubmed.ncbi.nlm.nih.gov/29670000/
NM_005985.2	1.63899	SNAI1	SLUGH2 SNA SNAH SNAIL SNAIL1	Zinc finger protein SNAI1;SNAI1;ortholog	GO:0070888 E-box binding;GO:0001227 DNA-binding transcription repressor activity, RNA polymerase II-specific;GO:0000978 RNA polymerase II proximal promoter sequence-specific DNA binding	GO:0060806 negative regulation of cell differentiation involved in embryonic placenta development;GO:0010957 negative regulation of vitamin D biosynthetic process;GO:0060800 regulation of cell differentiation involved in embryonic placenta development	C2H2 zinc finger transcription factor(PC00248)	ko04520 Adherens junction	https://pubmed.ncbi.nlm.nih.gov/?term=%28%28prostate+cancer%5BTitle%2FAbstract%5D%29+AND+%28metastasis%5BTitle%2FAbstract%5D%29%29+AND+%28SNAI1%5BTitle%2FAbstract%5D%29&size=200
NM_002593.3	1.63565	PCOLCE	PCPE PCPE1	Procollagen C-endopeptidase enhancer 1;PCOLCE;ortholog	GO:0016504 peptidase activator activity;GO:0005518 collagen binding;GO:0008201 heparin binding	GO:0010952 positive regulation of peptidase activity;GO:1990830 cellular response to leukemia inhibitory factor;GO:1990823 response to leukemia inhibitory factor	No finding!	No finding!	No finding!
NM_212482.1	1.56134	FN1	CIG FINC GFND2 LETS MSF	Fibronectin;FN1;ortholog	GO:0016504 peptidase activator activity;GO:0097718 disordered domain specific binding;GO:0043394 proteoglycan binding	GO:2001202 negative regulation of transforming growth factor-beta secretion;GO:1904237 positive regulation of substrate-dependent cell migration, cell attachment to substrate;GO:2001201 regulation of transforming growth factor-beta secretion	intercellular signal molecule(PC00207)	ko04151 PI3K-Akt signaling pathway ko04510 Focal adhesion ko04512 ECM-receptor interaction ko04810 Regulation of actin cytoskeleton ko04933 AGE-RAGE signaling pathway in diabetic complications ko05100 Bacterial invasion of epithelial cells ko05135 Yersinia infection ko05146 Amoebiasis ko05165 Human papillomavirus infection ko05200 Pathways in cancer ko05205 Proteoglycans in cancer ko05222 Small c…	https://pubmed.ncbi.nlm.nih.gov/?term=%28%28prostate+cancer%5BTitle%2FAbstract%5D%29+AND+%28metastasis%5BTitle%2FAbstract%5D%29%29+AND+%28FN1%5BTitle%2FAbstract%5D%29&size=200
NM_003247.2	1.50725	THBS2	TSP2	Thrombospondin-2;THBS2;ortholog	GO:0008201 heparin binding;GO:0005201 extracellular matrix structural constituent;GO:0005539 glycosaminoglycan binding	GO:0016525 negative regulation of angiogenesis;GO:2000181 negative regulation of blood vessel morphogenesis;GO:0051965 positive regulation of synapse assembly	No finding!	ko04145 Phagosome ko04151 PI3K-Akt signaling pathway ko04510 Focal adhesion ko04512 ECM-receptor interaction ko05144 Malaria ko05165 Human papillomavirus infection	https://pubmed.ncbi.nlm.nih.gov/24374826/
NM_001897.4	1.49692	CSPG4	HMW-MAA MCSP MCSPG MEL-CSPG MSK16 NG2	Chondroitin sulfate proteoglycan 4;CSPG4;ortholog	GO:0019901 protein kinase binding;GO:0019900 kinase binding;GO:0019899 enzyme binding	GO:0030208 dermatan sulfate biosynthetic process;GO:0030207 chondroitin sulfate catabolic process;GO:0030205 dermatan sulfate metabolic process	No finding!	No finding!	No finding!
NM_001040092.2	1.42224	ENPP2	ATX PD-IALPHA PDNP2	Ectonucleotide pyrophosphatase/phosphodiesterase family member 2;ENPP2;ortholog	GO:0047391 alkylglycerophosphoethanolamine phosphodiesterase activity;GO:0004528 phosphodiesterase I activity;GO:0004622 lysophospholipase activity	GO:2000394 positive regulation of lamellipodium morphogenesis;GO:0034638 phosphatidylcholine catabolic process;GO:2000392 regulation of lamellipodium morphogenesis	nucleotide phosphatase	ko00565 Ether lipid metabolism	No finding!
NM_002615.4	1.39232	SERPINF1	EPC-1 PEDF PIG35	Pigment epithelium-derived factor;SERPINF1;ortholog	GO:0004867 serine-type endopeptidase inhibitor activity;GO:0004866 endopeptidase inhibitor activity;GO:0061135 endopeptidase regulator activity	GO:0060770 negative regulation of epithelial cell proliferation involved in prostate gland development;GO:0060768 regulation of epithelial cell proliferation involved in prostate gland development;GO:0071279 cellular response to cobalt ion	protease inhibitor	ko04310 Wnt signaling pathway	No finding!
NM_000041.2	1.38919	APOE	AD2	Apolipoprotein E;APOE;ortholog	GO:0046911 metal chelating activity;GO:0070326 very-low-density lipoprotein particle receptor binding;GO:0120020 intermembrane cholesterol transfer activity	GO:1903002 positive regulation of lipid transport across blood brain barrier;GO:1902995 positive regulation of phospholipid efflux;GO:1905890 regulation of cellular response to very-low-density lipoprotein particle stimulus	No finding!	ko04979 Cholesterol metabolism ko05010 Alzheimer disease	https://pubmed.ncbi.nlm.nih.gov/?term=%28%28prostate+cancer%5BTitle%2FAbstract%5D%29+AND+%28metastasis%5BTitle%2FAbstract%5D%29%29+AND+%28APOE%5BTitle%2FAbstract%5D%29&size=200
NM_001135935.1	1.31958	POSTN	OSF-2 periostin PN	Periostin;POSTN;ortholog	GO:0008201 heparin binding;GO:0005201 extracellular matrix structural constituent;GO:0005539 glycosaminoglycan binding	GO:1904209 positive regulation of chemokine (C-C motif) ligand 2 secretion;GO:1904207 regulation of chemokine (C-C motif) ligand 2 secretion;GO:0071307 cellular response to vitamin K	cell adhesion molecule	No finding!	No finding!
NM_002146.4	1.29257	HOXB3	HOX2 HOX2G	Homeobox protein Hox-B3;HOXB3;ortholog	GO:0000978 RNA polymerase II proximal promoter sequence-specific DNA binding;GO:0001228 DNA-binding transcription activator activity, RNA polymerase II-specific;GO:0000987 proximal promoter sequence-specific DNA binding	GO:0021615 glossopharyngeal nerve morphogenesis;GO:0021563 glossopharyngeal nerve development;GO:0021546 rhombomere development	No finding!	No finding!	No finding!
NM_005975.2	1.27903	PTK6	BRK	Protein-tyrosine kinase 6;PTK6;ortholog	GO:0004715 non-membrane spanning protein tyrosine kinase activity;GO:0004713 protein tyrosine kinase activity;GO:0004672 protein kinase activity	GO:0045742 positive regulation of epidermal growth factor receptor signaling pathway;GO:0061099 negative regulation of protein tyrosine kinase activity;GO:0038128 ERBB2 signaling pathway	No finding!	No finding!	https://pubmed.ncbi.nlm.nih.gov/25189355/
NM_004431.2	1.27405	EPHA2	ECK	Ephrin type-A receptor 2;EPHA2;ortholog	GO:0005005 transmembrane-ephrin receptor activity;GO:0005003 ephrin receptor activity;GO:0001618 virus receptor activity	GO:1901491 negative regulation of lymphangiogenesis;GO:0070309 lens fiber cell morphogenesis;GO:1903348 positive regulation of bicellular tight junction assembly	No finding!	ko04010 MAPK signaling pathway ko04014 Ras signaling pathway ko04015 Rap1 signaling pathway ko04151 PI3K-Akt signaling pathway ko04360 Axon guidance	https://pubmed.ncbi.nlm.nih.gov/?term=%28%28prostate+cancer%5BTitle%2FAbstract%5D%29+AND+%28metastasis%5BTitle%2FAbstract%5D%29%29+AND+%28EPHA2%5BTitle%2FAbstract%5D%29&size=200
NM_017680.3	1.26991	ASPN	FLJ20129 PLAP1 SLRR1C	Asporin;ASPN;ortholog	GO:0030021 extracellular matrix structural constituent conferring compression resistance;GO:0005518 collagen binding;GO:0005201 extracellular matrix structural constituent	GO:0070171 negative regulation of tooth mineralization;GO:0042483 negative regulation of odontogenesis;GO:0070170 regulation of tooth mineralization	No finding!	No finding!	https://pubmed.ncbi.nlm.nih.gov/26446945/
NM_003189.2	1.24487	TAL1	bHLHa17 SCL TCL5	T-cell acute lymphocytic leukemia protein 1;TAL1;ortholog	GO:0070888 E-box binding;GO:0042826 histone deacetylase binding;GO:0001085 RNA polymerase II transcription factor binding	GO:0030221 basophil differentiation;GO:0060375 regulation of mast cell differentiation;GO:0060217 hemangioblast cell differentiation	basic helix-loop-helix transcription factor	No finding!	No finding!
NM_002020.1	1.2201	FLT4	PCL VEGFR3	Vascular endothelial growth factor receptor 3;FLT4;ortholog	GO:0036328 VEGF-C-activated receptor activity;GO:0005021 vascular endothelial growth factor-activated receptor activity;GO:0038085 vascular endothelial growth factor binding	GO:0090037 positive regulation of protein kinase C signaling;GO:0001946 lymphangiogenesis;GO:0060312 regulation of blood vessel remodeling	No finding!	ko04010 MAPK signaling pathway ko04014 Ras signaling pathway ko04015 Rap1 signaling pathway ko04151 PI3K-Akt signaling pathway ko04510 Focal adhesion ko05200 Pathways in cancer ko05224 Breast cancer	https://pubmed.ncbi.nlm.nih.gov/?term=%28%28prostate+cancer%5BTitle%2FAbstract%5D%29+AND+%28metastasis%5BTitle%2FAbstract%5D%29%29+AND+%28FLT4%5BTitle%2FAbstract%5D%29&size=200
NM_016215.3	1.216	EGFL7	ZNEU1	Epidermal growth factor-like protein 7;EGFL7;ortholog	GO:0005509 calcium ion binding;GO:0005102 signaling receptor binding;GO:0046872 metal ion binding	GO:0001570 vasculogenesis;GO:0045746 negative regulation of Notch signaling pathway;GO:0001938 positive regulation of endothelial cell proliferation	intercellular signal molecule	No finding!	https://pubmed.ncbi.nlm.nih.gov/23558933/
NM_006288.2	1.19941	THY1	CD90	Thy-1 membrane glycoprotein;THY1;ortholog	GO:0034235 GPI anchor binding;GO:0051861 glycolipid binding;GO:0005178 integrin binding	GO:0051281 positive regulation of release of sequestered calcium ion into cytosol;GO:0046549 retinal cone cell development;GO:0051279 regulation of release of sequestered calcium ion into cytosol	cell adhesion molecule	ko04670 Leukocyte transendothelial migration	https://pubmed.ncbi.nlm.nih.gov/32027093/
NM_000906.2	1.17807	NPR1	ANPa ANPRA GUCY2A NPRA	Atrial natriuretic peptide receptor 1;NPR1;ortholog	GO:0016941 natriuretic peptide receptor activity;GO:0004383 guanylate cyclase activity;GO:0017046 peptide hormone binding	GO:0035815 positive regulation of renal sodium excretion;GO:0010753 positive regulation of cGMP-mediated signaling;GO:0035813 regulation of renal sodium excretion	guanylate cyclase	ko04075 Plant hormone signal transduction	No finding!
NM_004460.2	1.16824	FAP	DPPIV	Glomulin;GLMN;ortholog	GO:0008239 dipeptidyl-peptidase activity;GO:0004177 aminopeptidase activity;GO:0005178 integrin binding	GO:0051917 regulation of fibrinolysis;GO:0010716 negative regulation of extracellular matrix disassembly;GO:1902362 melanocyte apoptotic process	serine protease	No finding!	https://pubmed.ncbi.nlm.nih.gov/?term=%28%28prostate+cancer%5BTitle%2FAbstract%5D%29+AND+%28metastasis%5BTitle%2FAbstract%5D%29%29+AND+%28FAP%5BTitle%2FAbstract%5D%29&size=200
NM_003068.3	1.14738	SNAI2	SLUG SLUGH1 SNAIL2	Zinc finger protein SNAI2;SNAI2;ortholog	GO:0070888 E-box binding;GO:0001227 DNA-binding transcription repressor activity, RNA polymerase II-specific;GO:0000978 RNA polymerase II proximal promoter sequence-specific DNA binding	GO:0070563 negative regulation of vitamin D receptor signaling pathway;GO:0070562 regulation of vitamin D receptor signaling pathway;GO:0010957 negative regulation of vitamin D biosynthetic process	C2H2 zinc finger transcription factor	ko04390 Hippo signaling pathway ko04520 Adherens junction	https://pubmed.ncbi.nlm.nih.gov/?term=%28%28prostate+cancer%5BTitle%2FAbstract%5D%29+AND+%28metastasis%5BTitle%2FAbstract%5D%29%29+AND+%28SNAI2%5BTitle%2FAbstract%5D%29&size=200
NM_002317.4	1.12915	LOX	No finding!	Protein-lysine 6-oxidase;LOX;ortholog	GO:0004720 protein-lysine 6-oxidase activity;GO:0016641 oxidoreductase activity, acting on the CH-NH2 group of donors, oxygen as acceptor;GO:0016638 oxidoreductase activity, acting on the CH-NH2 group of donors	GO:0035906 descending aorta development;GO:0035905 ascending aorta development;GO:2000586 regulation of platelet-derived growth factor receptor-beta signaling pathway	No finding!	No finding!	https://pubmed.ncbi.nlm.nih.gov/?term=%28%28prostate+cancer%5BTitle%2FAbstract%5D%29+AND+%28metastasis%5BTitle%2FAbstract%5D%29%29+AND+%28LOX%5BTitle%2FAbstract%5D%29&size=200
NM_003872.2	1.12716	NRP2	VEGF165R2	Neuropilin-2;NRP2;ortholog	GO:0005021 vascular endothelial growth factor-activated receptor activity;GO:0017154 semaphorin receptor activity;GO:0004714 transmembrane receptor protein tyrosine kinase activity	GO:0021828 gonadotrophin-releasing hormone neuronal migration to the hypothalamus;GO:0021824 cerebral cortex tangential migration using cell-axon interactions;GO:0021888 hypothalamus gonadotrophin-releasing hormone neuron development	No finding!	No finding!	https://pubmed.ncbi.nlm.nih.gov/?term=%28%28prostate+cancer%5BTitle%2FAbstract%5D%29+AND+%28metastasis%5BTitle%2FAbstract%5D%29%29+AND+%28NRP2%5BTitle%2FAbstract%5D%29&size=200
NM_004385.3	1.12039	VCAN	CSPG2 PG-M	Versican core protein;VCAN;ortholog	GO:0030021 extracellular matrix structural constituent conferring compression resistance;GO:0005540 hyaluronic acid binding;GO:0005201 extracellular matrix structural constituent	GO:0030208 dermatan sulfate biosynthetic process;GO:0030207 chondroitin sulfate catabolic process;GO:0030205 dermatan sulfate metabolic process	extracellular matrix glycoprotein	H00805 Vitreoretinal degeneration H02073 Wagner syndrome	https://pubmed.ncbi.nlm.nih.gov/?term=%28%28prostate+cancer%5BTitle%2FAbstract%5D%29+AND+%28metastasis%5BTitle%2FAbstract%5D%29%29+AND+%28VCAN%5BTitle%2FAbstract%5D%29&size=200
NM_005045.2	1.114	RELN	PRO1598 RL	Reelin;RELN;ortholog	GO:0070326 very-low-density lipoprotein particle receptor binding;GO:0070325 lipoprotein particle receptor binding;GO:0008236 serine-type peptidase activity	GO:1902078 positive regulation of lateral motor column neuron migration;GO:1902076 regulation of lateral motor column neuron migration;GO:0021819 layer formation in cerebral cortex	extracellular matrix glycoprotein	ko04151 PI3K-Akt signaling pathway ko04510 Focal adhesion ko04512 ECM-receptor interaction ko05017 Spinocerebellar ataxia ko05165 Human papillomavirus infection	No finding!
NM_003278.2	1.10235	CLEC3B	TN TNA	Tetranectin;CLEC3B;ortholog	GO:0036143 kringle domain binding;GO:0008201 heparin binding;GO:0005539 glycosaminoglycan binding	GO:0010756 positive regulation of plasminogen activation;GO:0010755 regulation of plasminogen activation;GO:0010954 positive regulation of protein processing	intercellular signal molecule	No finding!	No finding!
NM_001845.4	1.1076	COL4A1	No finding!	Collagen alpha-1(IV) chain;COL4A1;ortholog	GO:0048407 platelet-derived growth factor binding;GO:0030020 extracellular matrix structural constituent conferring tensile strength;GO:0005201 extracellular matrix structural constituent	GO:0061304 retinal blood vessel morphogenesis;GO:0061299 retina vasculature morphogenesis in camera-type eye;GO:0061298 retina vasculature development in camera-type eye	extracellular matrix structural protein(PC00103)	No finding!	https://pubmed.ncbi.nlm.nih.gov/20657750/
NM_004244.4	1.09938	CD163	M130 MM130	Scavenger receptor cysteine-rich type 1 protein M130;CD163;ortholog	GO:0005044 scavenger receptor activity;GO:0038024 cargo receptor activity;GO:0005515 protein binding	GO:0006953 acute-phase response;GO:0002526 acute inflammatory response;GO:0006898 receptor-mediated endocytosis	serine protease	No finding!	https://pubmed.ncbi.nlm.nih.gov/?term=%28%28prostate+cancer%5BTitle%2FAbstract%5D%29+AND+%28metastasis%5BTitle%2FAbstract%5D%29%29+AND+%28CD163%5BTitle%2FAbstract%5D%29&size=200
NM_001400.4	1.05587	S1PR1	CD363 D1S3362 edg-1 EDG1	Sphingosine 1-phosphate receptor 1;S1PR1;ortholog	GO:0038036 sphingosine-1-phosphate receptor activity;GO:0045125 bioactive lipid receptor activity;GO:0046625 sphingolipid binding	GO:0003245 cardiac muscle tissue growth involved in heart morphogenesis;GO:0051497 negative regulation of stress fiber assembly;GO:0003241 growth involved in heart morphogenesis	G-protein coupled receptor	ko04068 FoxO signaling pathway ko04071 Sphingolipid signaling pathway ko04080 Neuroactive ligand-receptor interaction	No finding!
NM_198576.2	1.04753	AGRN	AGRIN	Agrin;AGRN;ortholog	GO:0035374 chondroitin sulfate binding;GO:0033691 sialic acid binding;GO:0043395 heparan sulfate proteoglycan binding	GO:0045162 clustering of voltage-gated sodium channels;GO:0007213 G protein-coupled acetylcholine receptor signaling pathway;GO:0045887 positive regulation of synaptic growth at neuromuscular junction	extracellular matrix protein	ko04512 ECM-receptor interaction	No finding!
NM_001105209.1	1.04551	LAMA4	LAMA3	Laminin subunit alpha-4;LAMA4;ortholog	GO:0005201 extracellular matrix structural constituent;GO:0005198 structural molecule activity;GO:0005102 signaling receptor binding	GO:0120163 negative regulation of cold-induced thermogenesis;GO:0120161 regulation of cold-induced thermogenesis;GO:0106106 cold-induced thermogenesis	No finding!	ko04151 PI3K-Akt signaling pathway ko04510 Focal adhesion ko04512 ECM-receptor interaction ko05143 African trypanosomiasis ko05145 Toxoplasmosis ko05146 Amoebiasis ko05165 Human papillomavirus infection ko05200 Pathways in cancer ko05222 Small cell lung cancer	https://pubmed.ncbi.nlm.nih.gov/30363056/
NM_003873.5	1.0367	NRP1	CD304 NRP VEGF165R	Neuropilin-1;NRP1;ortholog	GO:0005021 vascular endothelial growth factor-activated receptor activity;GO:0038085 vascular endothelial growth factor binding;GO:0017154 semaphorin receptor activity	GO:0021828 gonadotrophin-releasing hormone neuronal migration to the hypothalamus;GO:0021824 cerebral cortex tangential migration using cell-axon interactions;GO:1902336 positive regulation of retinal ganglion cell axon guidance	No finding!	ko04360 Axon guidance ko05166 Human T-cell leukemia virus 1 infection	https://pubmed.ncbi.nlm.nih.gov/?term=%28%28prostate+cancer%5BTitle%2FAbstract%5D%29+AND+%28metastasis%5BTitle%2FAbstract%5D%29%29+AND+%28NRP1%5BTitle%2FAbstract%5D%29&size=200
NM_001100431.1	1.01453	VSIG4	Z39IG	V-set and immunoglobulin domain-containing protein 4;VSIG4;ortholog	GO:0001851 complement component C3b binding;GO:0001846 opsonin binding;GO:0001848 complement binding	GO:0045957 negative regulation of complement activation, alternative pathway;GO:0030451 regulation of complement activation, alternative pathway;GO:0045916 negative regulation of complement activation	No finding!	ko04610 Complement and coagulation cascades	https://pubmed.ncbi.nlm.nih.gov/30224545/
NM_001797.2	1.01183	CDH11	CAD11 OB	Cadherin-11;CDH11;ortholog	GO:0045296 cadherin binding;GO:0050839 cell adhesion molecule binding;GO:0005509 calcium ion binding	GO:0021957 corticospinal tract morphogenesis;GO:0021952 central nervous system projection neuron axonogenesis;GO:0021955 central nervous system neuron axonogenesis	No finding!	No finding!	https://pubmed.ncbi.nlm.nih.gov/?term=%28%28prostate+cancer%5BTitle%2FAbstract%5D%29+AND+%28metastasis%5BTitle%2FAbstract%5D%29%29+AND+%28CDH11%5BTitle%2FAbstract%5D%29&size=200
NM_000104.3	1.006	CYP1B1	CP1B GLC3A	Cytochrome P450 1B1;CYP1B1;ortholog	GO:0101020 estrogen 16-alpha-hydroxylase activity;GO:0070330 aromatase activity;GO:0016712 oxidoreductase activity, acting on paired donors, with incorporation or reduction of molecular oxygen, reduced flavin or flavoprotein as one donor, and incorporation of one atom of oxygen	GO:0061304 retinal blood vessel morphogenesis;GO:0097267 omega-hydroxylase P450 pathway;GO:0002930 trabecular meshwork development	oxygenase	ko00140 Steroid hormone biosynthesis ko00380 Tryptophan metabolism ko00980 Metabolism of xenobiotics by cytochrome P450 ko04913 Ovarian steroidogenesis ko05204 Chemical carcinogenesis ko05206 MicroRNAs in cancer	https://pubmed.ncbi.nlm.nih.gov/?term=%28%28prostate+cancer%5BTitle%2FAbstract%5D%29+AND+%28metastasis%5BTitle%2FAbstract%5D%29%29+AND+%28CYP1B1%5BTitle%2FAbstract%5D%29&size=200
NM_006846.3	1.00299	SPINK5	DKFZp686K19184 FLJ21544 FLJ97536 FLJ97596 FLJ99794 LEKTI LETKI NETS NS VAKTI	Serine protease inhibitor Kazal-type 5;SPINK5;ortholog	GO:0004867 serine-type endopeptidase inhibitor activity;GO:0004866 endopeptidase inhibitor activity;GO:0061135 endopeptidase regulator activity	GO:0002787 negative regulation of antibacterial peptide production;GO:0051884 regulation of timing of anagen;GO:0002785 negative regulation of antimicrobial peptide production	protease inhibitor	No finding!	No finding!
